# Supplementary material for: Adult Patients with Philadelphia-Positive B-Cell Acute Lymphoblastic Leukemia Treated with a Pediatric-Inspired Multiagent Chemotherapy Regimen, in Combination with a TKI, Do Not Require Routine alloSCT
Source: Curr Oncol. 2026 Feb 22;33(2):127. doi: 10.3390/curroncol33020127 (PMC12939716; doi:10.3390/curroncol33020127)
Supplement: Supplementary file 1 [file curroncol-33-00127-s001.zip]

Archive with 1 entries (1 files):
- curroncol-4111685-supplementary.pdf
